# Supplementary material for: Sex Specificity in the Mixed Effects of Blood Heavy Metals and Cognitive Function on Elderly: Evidence from NHANES
Source: Nutrients. 2023 Jun 25;15(13):2874. doi: 10.3390/nu15132874 (PMC10343838; doi:10.3390/nu15132874)
Supplement: Supplementary file 1 [file nutrients-15-02874-s001.zip]

Archive with 1 entries (1 files):
- nutrients-2427872-supplementary.pdf
